# Supplementary material for: Accurate Core-Level Ionization Energies from an Affordable Second-Order Approach
Source: J Chem Theory Comput. 2026 Mar 18;22(7):3431–42. doi: 10.1021/acs.jctc.6c00015 (PMC13085246; doi:10.1021/acs.jctc.6c00015)
Supplement: Supplementary file 1 [file ct6c00015_si_001.xlsx]

## Sheet: header
Accurate Core-Level Ionization Energies from an Affordable Second-Order Approach
Dávid Mestera,b,c and Mihály Kállaya,b,c
aDepartment of Physical Chemistry and Materials Science, Faculty of Chemical Technology and Biotechnology, Budapest University of Technology and Economics, Műegyetem rkp. 3., H-1111 Budapest, Hungary bHUN-REN—BME Quantum Chemistry Research Group, Műegyetem rkp. 3., H-1111 Budapest, Hungary cMTA—BME Lendület Quantum Chemistry Research Group, Műegyetem rkp. 3., H-1111 Budapest, Hungary
mester.david@vbk.bme.hu

## Sheet: benchmark
Core binding energies (in eV) using cc-pCVQZ basis set // small-molecule compilation							ADC(2)-based approaches										CIS(D)-based approaches
molecule	label	Exp		EOMIP-CCSDT	EOMIP-CCSD		ADC(2)	SCS-ADC(2)	SOS-ADC(2)	B2GPPLYP	B2PLYP	DSD-PBEP86	PBE0-2	SOS0-PBE0-2	PBE-QIDH	SOS0-PBE-QIDH	CIS(D)	SCS-CIS(D)	SOS-CIS(D)	B2GPPLYP	B2PLYP	DSD-PBEP86	PBE0-2	SOS0-PBE0-2	PBE-QIDH	SOS0-PBE-QIDH
HF	F	694.23		694.19	696.23		691.861	695.421	697.303	685.44	680.945	686.923	690.15	693.346	688.435	690.878	681.154	687.696	690.967	682.402	678.767	683.506	685.808	690.758	685.953	689.427
CO	C	296.21		296.44	297.69		298.591	300.195	301.034	291.703	288.223	292.749	295.427	296.828	293.439	294.503	295.539	298.019	299.259	290.838	287.592	291.777	294.21	296.109	292.748	294.102
CO	O	542.55		542.48	544.56		540.868	544.046	545.735	535.155	531.183	536.493	539.357	542.272	537.879	540.135	529.056	535.48	538.691	531.421	528.388	532.374	534.227	539.185	534.815	538.326
N2	N	409.98		410.08	411.41		410.294	412.753	414.054	404.012	400.266	405.219	407.994	410.219	406.273	407.985	402.966	407.486	409.746	401.787	398.619	402.758	404.908	408.386	404.466	406.931
F2	F	696.69		696.67	699.06		695.174	698.761	700.666	688.515	683.942	690.037	693.329	696.602	691.576	694.104	682.508	689.591	693.132	684.535	680.966	685.646	687.849	693.315	688.311	692.182
H2O	O	539.9		539.76	541.65		538.629	541.754	543.412	532.695	528.681	534.043	536.948	539.782	535.383	537.559	528.645	534.557	537.513	529.778	526.566	530.788	532.836	537.334	533.009	536.173
C2H4	C	290.82		290.81	292.32		292.356	294.375	295.443	286.774	283.577	287.781	290.16	291.985	288.612	290.014	286.792	290.408	292.217	285.08	282.319	285.916	287.82	290.613	287.242	289.225
C2H2	C	291.14		291.36	292.73		292.52	294.542	295.614	286.944	283.744	287.964	290.347	292.184	288.81	290.225	286.568	290.288	292.148	285.105	282.372	285.943	287.821	290.698	287.322	289.366
CH4	C	290.91		290.75	292.04		292.237	294.19	295.219	286.519	283.307	287.507	289.909	291.649	288.298	289.623	287.659	290.94	292.58	285.229	282.378	286.065	288.08	290.582	287.262	289.03
CH2O	O	539.48		539.36	541.7		538.102	541.323	543.037	532.48	528.537	533.828	536.657	539.626	535.22	537.524	525.407	532.106	535.456	528.353	525.413	529.301	531.051	536.248	531.833	535.521
CH2O	C	294.47		294.58	295.99		296.672	298.517	299.487	290.458	287.114	291.461	293.985	295.618	292.21	293.453	292.751	295.737	297.229	289.333	286.293	290.206	292.4	294.693	291.305	292.933
CO2	O	541.28		541.35	543.73		540.168	543.393	545.109	534.399	530.396	535.751	538.641	541.616	537.16	539.471	527.986	534.567	537.857	530.429	527.386	531.4	533.256	538.382	533.909	537.554
CO2	C	297.69		298.02	299.59		300.593	302.361	303.285	293.79	290.258	294.809	297.486	299.033	295.507	296.679	297.486	300.172	301.514	292.921	289.629	293.834	296.247	298.316	294.806	296.28
NNO	O	541.42		541.57	543.96		539.893	543.162	544.903	534.32	530.386	535.664	538.488	541.531	537.086	539.462	526.123	533.155	536.671	529.538	526.672	530.483	532.155	537.706	533.163	537.136
NNO	N2	412.59		413.13	414.96		413.995	416.592	417.967	407.74	403.923	408.967	411.783	414.134	410.076	411.882	406.322	411.087	413.47	405.459	402.254	406.436	408.581	412.239	408.216	410.801
NNO	N1	408.71		408.9	410.83		409.586	412.192	413.579	403.408	399.646	404.632	407.402	409.817	405.755	407.638	400.031	405.288	407.916	400.159	397.134	401.108	403.08	407.229	403.108	406.082
NH3	N	405.56		405.51	407.13		405.744	408.316	409.678	399.979	396.376	401.17	403.817	406.142	402.264	404.048	398.119	402.844	405.206	397.755	394.761	398.695	400.694	404.295	400.468	403.005
HCN	N	406.78		406.81	408.47		406.858	409.463	410.849	401.07	397.445	402.283	404.938	407.339	403.406	405.272	397.125	402.424	405.073	397.917	395.058	398.834	400.666	404.781	400.837	403.762
HCN	C	293.4		293.53	294.68		294.929	296.809	297.8	288.959	285.669	289.96	292.441	294.117	290.751	292.031	290.412	293.589	295.178	287.638	284.7	288.492	290.591	293.03	289.686	291.416
CH3OH	O	539.11		538.95	541.11		537.933	541.135	542.835	532.243	528.281	533.598	536.46	539.383	534.992	537.245	527.191	533.387	536.485	529.032	525.934	530.024	531.955	536.7	532.365	535.711
CH3OH	C	292.43		292.41	293.79		294.119	296.068	297.095	288.303	285.055	289.287	291.717	293.449	290.07	291.388	289.794	293.005	294.61	287.088	284.18	287.929	289.991	292.446	289.093	290.829
H2CO	O	539.3					538.11	541.332	543.048	532.492	528.55	533.84	536.668	539.639	535.232	537.538	525.383	532.092	535.447	528.351	525.415	529.298	531.044	536.25	531.834	535.528
H2CO	C	294.35					296.721	298.57	299.543	290.51	287.166	291.515	294.039	295.676	292.265	293.512	292.765	295.764	297.263	289.372	286.336	290.246	292.437	294.741	291.35	292.986
			ME	0.062381	1.82286		0.302257	2.8814	4.2476	-5.69963	-9.40564	-4.50072	-1.77638	0.564665	-3.4044	-1.60139	-7.8791	-3.01392	-0.581326	-8.23829	-11.2986	-7.30174	-5.27354	-1.52023	-5.47381	-2.81274
			MAE	0.137619	1.82286		1.45195	2.8814	4.2476	5.69963	9.40564	4.50072	1.77638	0.683639	3.4044	1.60139	7.8791	3.6891	2.4473	8.23829	11.2986	7.30174	5.27354	1.62933	5.47381	2.81274
			SD of errors	0.171628	0.405558		1.57669	0.975731	0.680466	1.49129	1.85499	1.3265	1.12233	0.590098	1.0521	0.650699	5.01953	3.46412	2.69063	2.58649	2.66503	2.53012	2.63486	1.43695	1.93606	1.10851
			RMSE	0.182613	1.86743		1.6054	3.04212	4.30176	5.89149	9.58682	4.69213	2.10123	0.816739	3.56326	1.72854	9.34216	4.59172	2.75272	8.63478	11.6087	7.72768	5.89514	2.09187	5.80611	3.02329
			MAX	0.54	2.54		2.9031	4.6705	5.5948	8.7904	13.2848	7.3071	4.0801	1.5443	5.7954	3.3522	15.2972	8.2653	4.7494	12.1546	15.7244	11.0441	9.2654	3.7139	8.3792	4.8027
			MAX+	0.54	2.54		2.9031	4.6705	5.5948	-3.8403	-7.1838	-2.8351	-0.2037	1.5443	-2.0845	-0.7076	-0.2035	2.4816	3.8241	-4.7688	-8.0144	-3.8558	-1.4432	0.6256	-2.8837	-1.364
			MAX-	-0.16	1.13		-2.3685	1.1914	3.0732	-8.7904	-13.2848	-7.3071	-4.0801	-0.8836	-5.7954	-3.3522	-15.2972	-8.2653	-4.7494	-12.1546	-15.7244	-11.0441	-9.2654	-3.7139	-8.3792	-4.8027
			SPAN	0.7	1.41		5.2716	3.4791	2.5216	4.9501	6.101	4.472	3.8764	2.4279	3.7109	2.6446	15.0937	10.7469	8.5735	7.3858	7.71	7.1883	7.8222	4.3395	5.4955	3.4387
Core binding energies (in eV) using cc-pCVTZ basis set // CORE65 compilation							ADC(2)-based approaches										CIS(D)-based approaches
molecule	label	Exp		IP-CVS-EOM-CCSD*	IP-CVS-EOM-CCSD		ADC(2)	SCS-ADC(2)	SOS-ADC(2)	B2GPPLYP	B2PLYP	DSD-PBEP86	PBE0-2	SOS0-PBE0-2	PBE-QIDH	SOS0-PBE-QIDH	CIS(D)	SCS-CIS(D)	SOS-CIS(D)	B2GPPLYP	B2PLYP	DSD-PBEP86	PBE0-2	SOS0-PBE0-2	PBE-QIDH	SOS0-PBE-QIDH
CH4	C	290.84		291.11	292.15		292.353	294.309	295.341	286.629	283.414	287.617	290.02	291.765	288.409	289.738	287.73	291.027	292.675	285.325	282.476	286.161	288.171	290.687	287.361	289.138
C2H6	C	290.71		290.97	292.07		292.171	294.184	295.247	286.609	283.422	287.599	289.974	291.778	288.421	289.797	287.336	290.757	292.467	285.239	282.435	286.069	288.029	290.647	287.316	289.166
C2H4	C	290.82		291.15	292.32		292.426	294.446	295.514	286.834	283.634	287.843	290.225	292.051	288.675	290.078	286.885	290.497	292.303	285.15	282.383	285.987	287.894	290.686	287.312	289.293
C2H2	C	291.25		291.58	292.64		292.567	294.589	295.659	286.975	283.77	287.997	290.387	292.223	288.846	290.26	286.681	290.383	292.235	285.162	282.418	286.002	287.889	290.754	287.376	289.412
CO	O	542.1		542.84	544.56		540.893	544.072	545.763	535.161	531.182	536.502	539.371	542.289	537.888	540.146	529.098	535.521	538.732	531.433	528.39	532.386	534.243	539.204	534.824	538.337
CO	C	296.23		296.58	297.7		298.708	300.308	301.145	291.778	288.285	292.831	295.52	296.916	293.52	294.58	295.716	298.177	299.408	290.936	287.673	291.882	294.329	296.214	292.845	294.189
CO2	O	541.32		541.6	543.73		540.222	543.449	545.165	534.426	530.413	535.783	538.681	541.659	537.194	539.508	528.03	534.617	537.911	530.441	527.388	531.418	533.277	538.414	533.926	537.582
CO2	C	297.7		298.21	299.6		300.712	302.481	303.406	293.875	290.331	294.902	297.589	299.14	295.603	296.779	297.577	300.272	301.619	292.995	289.693	293.914	296.334	298.413	294.893	296.374
CF4	F	695.2		695.73	697.94		693.824	697.447	699.362	687.424	682.898	688.915	692.167	695.44	690.476	692.985	682.937	689.605	692.939	684.261	680.604	685.362	687.657	692.758	687.866	691.463
CF4	C	301.9		302.17	303.55		304.779	306.617	307.577	298.09	294.57	299.093	301.748	303.347	299.793	300.998	301.904	304.606	305.957	297.318	294.019	298.222	300.63	302.706	299.171	300.646
CH3F	F	692.4		692.94	695.11		690.633	694.285	696.221	684.494	680.062	685.989	689.157	692.468	687.559	690.1	678.96	685.864	689.316	681.086	677.592	682.163	684.302	689.573	684.742	688.454
CH3F	C	293.56		293.85	294.98		295.541	297.44	298.438	289.501	286.2	290.495	292.978	294.662	291.261	292.541	291.474	294.558	296.101	288.359	285.377	289.216	291.357	293.717	290.344	292.016
CHF3	F	694.1		694.83	697.05		692.775	696.411	698.337	686.475	681.984	687.964	691.186	694.477	689.53	692.057	681.544	688.315	691.7	683.181	679.587	684.27	686.507	691.691	686.813	690.469
CHF3	C	299.16		299.45	300.76		301.827	303.661	304.62	295.293	291.835	296.295	298.906	300.509	297.011	298.222	298.675	301.445	302.829	294.432	291.219	295.327	297.67	299.796	296.319	297.829
CH3OH	O	538.88		539.22	541.06		537.998	541.193	542.889	532.258	528.282	533.618	536.491	539.406	535.007	537.252	527.505	533.635	536.7	529.157	526.023	530.156	532.111	536.802	532.461	535.768
CH3OH	C	292.3		292.74	293.84		294.212	296.165	297.194	288.381	285.128	289.369	291.804	293.543	290.156	291.479	289.823	293.056	294.672	287.144	284.236	287.987	290.049	292.522	289.161	290.91
CH2O	O	539.33		539.74	541.71		538.186	541.402	543.113	532.528	528.574	533.877	536.714	539.677	535.264	537.562	525.672	532.323	535.648	528.474	525.508	529.425	531.192	536.352	531.931	535.592
CH2O	C	294.38		294.87	296.02		296.748	298.597	299.569	290.521	287.172	291.529	294.058	295.697	292.282	293.529	292.79	295.79	297.289	289.384	286.342	290.26	292.456	294.761	291.367	293.003
CH3OCH3	O	538.36		538.75	540.76		537.45	540.723	542.464	531.974	528.058	533.335	536.155	539.162	534.773	537.097	526.064	532.515	535.74	528.516	525.513	529.49	531.31	536.279	531.924	535.434
CH3OCH3	C	292.17		292.54	293.71		294.011	295.989	297.032	288.262	285.028	289.25	291.664	293.429	290.045	291.389	289.486	292.784	294.433	286.979	284.101	287.816	289.844	292.372	289.01	290.799
HCOOH	O (OH)	540.69		540.91	542.9		539.808	543.016	544.721	534.026	530.029	535.381	538.272	541.211	536.781	539.052	528.893	535.139	538.261	530.627	527.49	531.62	533.577	538.407	533.994	537.418
HCOOH	O (C=O)	539.02		539.3	541.38		537.812	541.045	542.765	532.164	528.198	533.509	536.358	539.34	534.911	537.226	525.458	532.089	535.404	528.123	525.125	529.078	530.883	536.046	531.597	535.268
HCOOH	C	295.75		296.21	297.48		298.318	300.179	301.156	291.948	288.535	292.96	295.529	297.171	293.698	294.945	294.673	297.606	299.072	290.914	287.784	291.804	294.063	296.321	292.865	294.47
(CH3)2CO	O	537.73		538.46	540.63		537.013	540.268	542.002	531.462	527.528	532.809	535.622	538.633	534.211	536.551	524.077	530.883	534.285	527.216	524.3	528.148	529.854	535.158	530.708	534.479
(CH3)2CO	C (C=O)	293.88		294.08	295.34		295.742	297.723	298.767	289.889	286.601	290.9	293.366	295.138	291.721	293.074	291.307	294.588	296.229	288.61	285.67	289.474	291.554	294.088	290.683	292.482
(CH3)2CO	C (CH3)	291.23		291.44	292.63		292.837	294.847	295.908	287.228	284.02	288.212	290.606	292.406	289.036	290.409	288.086	291.479	293.176	285.875	283.043	286.701	288.688	291.29	287.943	289.785
HCO2CH3	O (OCH3 )	539.64		540.08	542.24		538.831	542.126	543.879	533.358	529.431	534.713	537.543	540.583	536.17	538.527	526.897	533.504	536.808	529.568	526.584	530.53	532.327	537.465	533.046	536.694
HCO2CH3	O (C=O)	538.24		538.92	541.06		537.507	540.75	542.476	531.887	527.927	533.236	536.077	539.071	534.642	536.967	525.051	531.721	535.056	527.807	524.823	528.759	530.542	535.742	531.287	534.986
CH3COOH	O (OH)	540.1		540.44	542.49		539.365	542.589	544.302	533.622	529.632	534.977	537.858	540.814	536.381	538.666	528.302	534.604	537.755	530.179	527.062	531.165	533.096	537.971	533.553	537.009
CH3COOH	O (C=O)	538.31		538.68	540.83		537.244	540.492	542.221	531.649	527.695	532.992	535.829	538.827	534.401	536.729	524.826	531.492	534.825	527.594	524.615	528.541	530.321	535.515	531.066	534.76
CH3COOH	C (COOH	295.35		295.77	297.09		297.748	299.68	300.695	291.587	288.212	292.602	295.135	296.851	293.379	294.685	293.823	296.913	298.458	290.471	287.401	291.354	293.547	295.933	292.474	294.171
CH3COOH	C (CH3)	291.55		291.86	293.04		293.296	295.286	296.336	287.617	284.391	288.6	291.013	292.789	289.417	290.77	288.74	292.058	293.717	286.33	283.463	287.162	289.184	291.726	288.379	290.177
H2O	O	539.7		539.92	541.54		538.675	541.791	543.441	532.67	528.633	534.027	536.952	539.77	535.363	537.524	529.075	534.881	537.784	529.914	526.647	530.939	533.03	537.442	533.112	536.214
O3	O middle	546.44		547.32	549.66		546.948	550.247	552.005	540.806	536.649	542.241	545.258	548.311	543.695	546.067	533.958	540.831	544.267	536.665	533.55	537.689	539.564	544.888	540.283	544.054
O3	O terminal	541.75		542.1	544.53		541.024	544.292	546.036	534.991	530.901	536.376	539.31	542.379	537.779	540.191	524.448	532.148	535.997	528.526	525.624	529.497	531.104	537.336	532.445	536.96
O2	O weaker	544.2		544.51	546.09		543.682	546.76	548.395	537.225	533.053	538.619	541.653	544.474	539.945	542.129	532.635	538.763	541.826	533.657	530.346	534.701	536.791	541.553	537.014	540.4
O2	O stronger	543.1		544.48	546.06		543.711	546.781	548.411	537.244	533.069	538.636	541.676	544.488	539.965	542.143	532.651	538.767	541.825	533.671	530.359	534.711	536.806	541.559	537.029	540.408
N2	N	409.93		410.2	411.28		410.345	412.803	414.103	404.031	400.274	405.245	408.029	410.252	406.299	408.009	403.087	407.589	409.84	401.836	398.65	402.812	404.973	408.439	404.511	406.967
NH3	N	405.52		405.75	407.09		405.816	408.382	409.74	400.004	396.388	401.202	403.862	406.18	402.295	404.072	398.375	403.049	405.386	397.858	394.836	398.807	400.829	404.389	400.557	403.065
HCN	N	406.8		407.09	408.47		406.912	409.515	410.9	401.099	397.467	402.316	404.977	407.376	403.438	405.302	397.258	402.536	405.175	397.979	395.107	398.898	400.74	404.839	400.891	403.805
HCN	C	293.5		293.78	294.69		294.976	296.857	297.848	288.99	285.694	289.995	292.481	294.157	290.788	292.068	290.489	293.659	295.245	287.681	284.735	288.538	290.643	293.077	289.73	291.457
CH3CN	N	405.58		406.02	407.55		405.959	408.589	409.99	400.22	396.601	401.433	404.078	406.51	402.567	404.458	396.058	401.431	404.118	396.993	394.154	397.899	399.701	403.889	399.924	402.905
CH3CN	C (CH3)	292.88		293.01	294.17		294.404	296.385	297.43	288.673	285.44	289.67	292.095	293.865	290.485	291.835	289.842	293.157	294.815	287.38	284.506	288.228	290.261	292.802	289.443	291.241
CH3CN	C (CN)	292.6		293.12	294.1		294.249	296.197	297.225	288.434	285.164	289.441	291.904	293.649	290.271	291.605	289.526	292.84	294.496	287.054	284.155	287.907	289.964	292.514	289.153	290.963
C2H5NO2	O (OH)	540.2		540.51	542.57		539.467	542.69	544.403	533.719	529.725	535.073	537.957	540.912	536.478	538.761	528.473	534.758	537.9	530.309	527.184	531.296	533.233	538.093	533.676	537.121
C2H5NO2	O (C=O)	538.4		538.82	540.99		537.393	540.648	542.381	531.812	527.859	533.154	535.987	538.994	534.564	536.899	524.871	531.572	534.922	527.714	524.744	528.656	530.424	535.648	531.192	534.909
C2H5NO2	N	405.4		405.72	407.23		405.861	408.494	409.888	400.237	396.649	401.436	404.073	406.462	402.578	404.413	398.101	402.935	405.352	397.969	395.002	398.908	400.872	404.575	400.731	403.345
C2H5NO2	C (COOH)	295.2		295.59	296.95		297.597	299.541	300.564	291.473	288.102	292.482	295.009	296.74	293.265	294.583	293.594	296.719	298.281	290.328	287.269	291.203	293.383	295.8	292.337	294.055
C2H5NO2	C (CH2)	292.3		292.54	293.75		293.985	296.017	297.089	288.375	285.152	289.359	291.764	293.581	290.191	291.576	289.349	292.738	294.433	287.063	284.205	287.893	289.897	292.499	289.13	290.972
C5H5N	N	404.82		405.2	406.99		405.148	407.896	409.36	399.822	396.288	401.035	403.603	406.144	402.229	404.203	394.634	400.308	403.145	396.423	393.724	397.313	398.958	403.374	399.428	402.563
C4H4NH	N	406.18		406.56	408.25		406.233	408.997	410.467	401.039	397.536	402.241	404.794	407.333	403.456	405.418	396.586	402.054	404.788	398.025	395.291	398.919	400.625	404.857	400.978	403.974
C6H5NH2	N	405.31		405.72	407.39		405.735	408.413	409.835	400.267	396.722	401.466	404.062	406.509	402.628	404.515	397.068	402.188	404.747	397.581	394.718	398.5	400.349	404.309	400.428	403.236
CO(NH2)2	O	537.19		537.6	539.79		536.159	539.419	541.154	530.589	526.643	531.937	534.766	537.777	533.349	535.688	523.63	530.338	533.692	526.477	523.513	527.429	529.194	534.427	529.97	533.694
CO(NH2)2	N	406.09		406.38	407.97		406.55	409.192	410.591	400.927	397.331	402.119	404.761	407.161	403.265	405.111	398.662	403.535	405.971	398.562	395.591	399.494	401.457	405.208	401.339	403.994
CO(NH2)2	C	294.84		295.44	296.73		297.346	299.3	300.328	291.19	287.809	292.205	294.732	296.467	292.974	294.293	293.426	296.545	298.104	290.083	287.007	290.969	293.153	295.559	292.077	293.786
CH3NH2	N	405.17		405.35	406.81		405.396	408.026	409.419	399.79	396.215	400.99	403.616	406.004	402.128	403.962	397.546	402.401	404.828	397.5	394.553	398.438	400.383	404.097	400.264	402.884
C6H5NO2	O	538.63		539.41	541.9		538.25	541.542	543.295	532.595	528.613	533.968	536.82	539.885	535.397	537.79	523.975	531.153	534.741	527.522	524.623	528.481	530.138	535.833	531.207	535.292
C6H5NO2	N	411.6		412.42	414.42		413.532	416.254	417.697	407.516	403.749	408.779	411.548	414.038	409.954	411.875	405.04	410.171	412.737	404.914	401.825	405.906	407.921	411.899	407.819	410.639
C6H5NO2	C (C1)	292.08		292.46	293.98		293.681	295.867	297.027	288.468	285.304	289.465	291.803	293.803	290.385	291.927	287.073	291.159	293.202	286.411	283.769	287.207	288.957	292.139	288.697	290.959
C6H5NO2	C (C2-4)	291.13		291.56	292.94		292.716	294.847	295.977	287.431	284.273	288.431	290.77	292.715	289.326	290.825	286.246	290.233	292.227	285.415	282.767	286.219	287.986	291.086	287.675	289.877
C6H6	C	290.38		290.82	292.15		291.814	293.951	295.085	286.548	283.404	287.553	289.876	291.826	288.44	289.943	285.333	289.332	291.332	284.536	281.903	285.344	287.094	290.2	286.792	288.998
C8H6	C (C3)	290.88		291.47	292.87		292.358	294.55	295.716	287.255	284.136	288.256	290.553	292.562	289.172	290.722	285.547	289.703	291.781	285.144	282.565	285.939	287.624	290.854	287.437	289.729
C8H6	C (C2)	290.55		290.9	292.33		292.001	294.101	295.223	286.674	283.515	287.688	290.031	291.966	288.587	290.082	285.398	289.394	291.392	284.621	281.981	285.433	287.201	290.305	286.911	289.116
C8H6	C (C4-6)	290.16		290.9	292.3		292.092	294.231	295.356	286.782	283.665	287.82	290.118	292.058	288.716	290.21	285.362	289.419	291.448	284.67	282.045	285.475	287.217	290.378	286.957	289.205
C8H6	C (C1)	289.75		290.74	292.1		291.894	293.983	295.085	286.451	283.268	287.476	289.842	291.747	288.358	289.834	285.183	289.164	291.155	284.251	281.587	285.077	286.872	289.992	286.564	288.793
			ME	0.430308	2.02385		0.661635	3.2287	4.58908	-5.15673	-8.78037	-3.97899	-1.31841	1.01694	-2.88717	-1.08814	-7.44524	-2.60265	-0.181345	-7.6837	-10.6707	-6.7675	-4.8035	-1.05524	-4.95695	-2.297
			MAE	0.430308	2.02385		1.31642	3.2287	4.58908	5.15673	8.78037	3.97899	1.32125	1.01694	2.88717	1.10074	7.44538	3.30242	2.23232	7.6837	10.6707	6.7675	4.8035	1.27219	4.95695	2.297
			SD of errors	0.215678	0.530436		1.35239	0.80261	0.554698	1.32457	1.68681	1.16227	0.954145	0.50372	0.909315	0.575711	4.75348	3.24856	2.50161	2.43301	2.51934	2.37437	2.46838	1.30954	1.79657	1.0025
			RMSE	0.481333	2.0922		1.50556	3.32697	4.62248	5.32413	8.94093	4.14526	1.62745	1.13485	3.02698	1.23106	8.8333	4.16256	2.50817	8.0597	10.964	7.17193	5.4006	1.68179	5.27248	2.50624
			MAX	1.38	3.27		3.0121	4.7809	6.0973	7.9065	12.338	6.4115	3.2429	2.4381	4.8411	2.2996	17.3016	9.6022	5.7525	13.224	16.1259	12.2531	10.6456	4.4137	9.305	4.7896
			MAX+	1.38	3.27		3.0121	4.7809	6.0973	-3.2988	-6.4816	-2.2741	0.0923	2.4381	-1.3917	0.2751	0.0043	2.7059	4.0568	-4.582	-7.8329	-3.6783	-1.2702	0.8062	-2.7293	-0.9548
			MAX-	0.13	1.19		-1.767	1.8852	3.6629	-7.9065	-12.338	-6.4115	-3.2429	0.0676	-4.8411	-2.2996	-17.3016	-9.6022	-5.7525	-13.224	-16.1259	-12.2531	-10.6456	-4.4137	-9.305	-4.7896
			SPAN	1.25	2.08		4.7791	2.8957	2.4344	4.6077	5.8564	4.1374	3.3352	2.3705	3.4494	2.5747	17.3059	12.3081	9.8093	8.642	8.293	8.5748	9.3754	5.2199	6.5757	3.8348

## Sheet: peak_separation
Peak separations (in eV) using cc-pCVTZ basis set // CORE65 compilation						ADC(2)-based approaches			CIS(D)-based approaches
molecule	label	Exp		IP-CVS-EOM-CCSD*	IP-CVS-EOM-CCSD	ADC(2)	SOS-ADC(2)	SOS0-PBE0-2	SOS-CIS(D)	SOS0-PBE0-2
HCOOH	O (OH)	1.67		1.61	1.52	1.9966	1.9556	1.8709	2.857	2.361
(CH3)2CO	C (C=O)	2.65		2.64	2.71	2.9052	2.8595	2.7323	3.0532	2.798
HCO2CH3	O (OCH3 )	1.4		1.16	1.18	1.3239	1.4029	1.5125	1.7523	1.7232
CH3COOH	O (OH)	1.79		1.76	1.66	2.1212	2.081	1.9867	2.9303	2.4557
CH3COOH	C (COOH	3.8		3.91	4.05	4.4522	4.36	4.0611	4.7414	4.2069
O3	O middle	4.69		5.22	5.13	5.9239	5.9695	5.9318	8.2694	7.5518
O2	O weaker	1.1		0.03	0.03	-0.0291	-0.0165	-0.0145	0.0011	-0.006
CH3CN	C (CH3)	0.28		-0.11	0.07	0.1544	0.2049	0.2159	0.3182	0.2873
C2H5NO2	O (OH)	1.8		1.69	1.58	2.074	2.022	1.9177	2.9781	2.4448
C2H5NO2	C (COOH)	2.9		3.05	3.2	3.6115	3.4757	3.1588	3.8482	3.3004
C6H5NO2	C (C1)	0.95		0.9	1.04	0.9659	1.0495	1.0876	0.9748	1.0532
C8H6	C (C3)	1.13		0.73	0.77	0.4643	0.6308	0.8144	0.6254	0.8619
C8H6	C (C2)	0.8		0.16	0.23	0.1079	0.1383	0.2184	0.2371	0.3128
C8H6	C (C4-6)	0.41		0.16	0.2	0.1983	0.2716	0.3111	0.2925	0.3861
			ME	-0.175714	-0.142857	0.0643	0.0739143	0.03105	0.536357	0.311936
			MAE	0.288571	0.305714	0.478629	0.429757	0.341721	0.862629	0.58125
			SD of errors	0.36734	0.367995	0.598597	0.562736	0.499203	1.09377	0.851891
			RMSE	0.407203	0.394751	0.60204	0.56757	0.500168	1.2182	0.907206
			MAX	1.07	1.07	1.2339	1.2795	1.2418	3.5794	2.8618
			MAX+	0.53	0.44	1.2339	1.2795	1.2418	3.5794	2.8618
			MAX-	-1.07	-1.07	-1.1291	-1.1165	-1.1145	-1.0989	-1.106
			SPAN	1.6	1.51	2.363	2.396	2.3563	4.6783	3.9678
			MRE	-0.30552	-0.23767	-0.155288	-0.116299	-0.108219	0.105056	0.0364742
			MARE	0.333188	0.292018	0.344706	0.296511	0.247442	0.453022	0.309332
			SD of relative errors	0.444837	0.345963	0.426477	0.390029	0.350685	0.522085	0.408174
